# Supplementary material for: NanoLoop: A Deep Learning Framework Leveraging Nanopore Sequencing for Chromatin Loop Prediction
Source: Adv Sci (Weinh). 2026 Feb 13;13(24):e17692. doi: 10.1002/advs.202517692 (PMC13116353; doi:10.1002/advs.202517692)
Supplement: Supplementary file 2 — Supporting File 2: advs74349‐sup‐0002‐Table.xlsx. [file ADVS-13-e17692-s002.xlsx]

## Sheet: Newly predicted long-range loop
chrom1	start1	end1	chrom2	start2	end2
chr1	170640000	170700000	chr1	186150000	186250000
chr1	179710000	179770000	chr1	186150000	186250000
chr1	171220000	171320000	chr1	180210000	180250000
chr1	173660000	173730000	chr1	186150000	186250000
chr10	27730000	27750000	chr10	70437000	70447000
chr10	23150000	23200000	chr10	70240000	70290000
chr12	26090000	26130000	chr12	125030000	125060000
chr12	6500000	6800000	chr12	124130000	124170000
chr13	58050000	58110000	chr13	79460000	79500000
chr13	50100000	50140000	chr13	77900000	77930000
chr13	42020000	42060000	chr13	77900000	77940000
chr14	59090000	59190000	chr14	73200000	73280000
chr16	3150000	3250000	chr16	31200000	31240000
chr16	29840000	29920000	chr16	88300000	88400000
chr16	14950000	15050000	chr16	70000000	70100000
chr17	36620000	36720000	chr17	45700000	45800000
chr2	88950000	89050000	chr2	97580000	97650000
chr2	88950000	89050000	chr2	96400000	96500000
chr2	86270000	86350000	chr2	106850000	106900000
chr2	86740000	86820000	chr2	112100000	112200000
chr2	105600000	105700000	chr2	119500000	119570000
chr3	75600000	75680000	chr3	129910000	129990000
chr3	75600000	75680000	chr3	125180000	125230000
chr5	150150000	150200000	chr5	177900000	178000000
chr5	20750000	20800000	chr5	34400000	34500000
chr5	21500000	21600000	chr5	29400000	29500000
chr6	85420000	85500000	chr6	99970000	100000000
chr6	79850000	79950000	chr6	83690000	83710000
chr6	76380000	76480000	chr6	86350000	86450000
chr6	26560000	26660000	chr6	57780000	57820000
chr7	39800000	39850000	chr7	51430000	51500000
chr7	35950000	35980000	chr7	56100000	56180000
chr7	22530000	22560000	chr7	89630000	89730000
chr7	45850000	45950000	chr7	67430000	67490000
chr8	17390000	17430000	chr8	48510000	48570000
chr8	24980000	25020000	chr8	48510000	48570000
chr8	17480000	17540000	chr8	96120000	96220000
chr8	90780000	90840000	chr8	108060000	108090000
chr8	48840000	48920000	chr8	87540000	87600000
chr8	48800000	48880000	chr8	90780000	90830000
chr8	48800000	48880000	chr8	95450000	95550000
chr9	92500000	92530000	chr9	130920000	130960000
chr9	99800000	99840000	chr9	116130000	116160000
chr9	32880000	32920000	chr9	100600000	100680000

## Sheet: Model parameters
Category	Parameter	Value / Description
Sequence Module (CNN)	Architecture	3 Convolutional Layers (PartialDeepSea)
	Filters per Layer	128, 256, 128
	Kernel Size	8 (for 1D convolutions)
	Pooling	MaxPool1d (kernel size 4, stride 4)
	Activation Function	Leaky ReLU (alpha = 1/5.5) and Tanh
	Dropout Rate	0.4 - 0.5 (varies by layer)
	Optimizer	Adam (β1=0.9, β2=0.999$)
	Learning Rate	2*10-4
	Weight Decay	LR * 0.1
	Max Training Epochs	40 (with Early Stopping patience of 10)
Methylation & Integration (XGBoost)	Algorithm	Gradient Boosting Trees (GBT)
	Objective Function	binary:logistic
	Max Depth	4 (optimized for non-linear fusion)
	Learning Rate	0.1
	Subsample Ratio	0.8
	Colsample by Tree	0.5
	L2 Regularization	1
	Stopping Criterion	Early stopping based on AUPRC (40 rounds)
